# Supplementary material for: Tracking Permeation of Dimethyl Sulfoxide (DMSO) in Mentha × piperita Shoot Tips Using Coherent Raman Microscopy
Source: Plants (Basel). 2023 Jun 8;12(12):2247. doi: 10.3390/plants12122247 (PMC10304857; doi:10.3390/plants12122247)
Supplement: Supplementary file 1 [file plants-12-02247-s001.zip]

Archive with 1 entries (1 files):
- plants-2313881-supplementary.pdf
